# Supplementary material for: Developmental perturbation in human embryos: Clinical and biological significance learned from time‐lapse images
Source: Reprod Med Biol. 2024 Jul 9;23(1):e12593. doi: 10.1002/rmb2.12593 (PMC11232294; doi:10.1002/rmb2.12593)
Supplement: Supplementary file 1 — Video S1.–S28. [file RMB2-23-e12593-s001.zip]

Archive with 29 entries (29 files):
- rmb212593-sup-0001-VideoS1.avi
- rmb212593-sup-0002-VideoS2.avi
- rmb212593-sup-0003-Video3.avi
- rmb212593-sup-0004-VideoS4.avi
- rmb212593-sup-0005-VideoS5.avi
- rmb212593-sup-0006-VideoS6.avi
- rmb212593-sup-0007-VideoS7.avi
- rmb212593-sup-0008-VideoS8.avi
- rmb212593-sup-0009-VideoS9.avi
- rmb212593-sup-0010-VideoS10.avi
- rmb212593-sup-0011-VideoS11.avi
- rmb212593-sup-0012-VideoS12.avi
- rmb212593-sup-0013-VideoS13.avi
- rmb212593-sup-0014-VideoS14.avi
- rmb212593-sup-0015-VideoS15.avi
- rmb212593-sup-0016-VideoS16.avi
- rmb212593-sup-0017-VideoS17.avi
- rmb212593-sup-0018-VideoS18.avi
- rmb212593-sup-0019-VideoS19.avi
- rmb212593-sup-0020-VideoS20.avi
- rmb212593-sup-0021-VideoS21.avi
- rmb212593-sup-0022-VideoS22.avi
- rmb212593-sup-0023-VideoS23.avi
- rmb212593-sup-0024-VideoS24.avi
- rmb212593-sup-0025-VideoS25.avi
- rmb212593-sup-0026-VideoS26.avi
- rmb212593-sup-0027-VideoS27.avi
- rmb212593-sup-0028-VideoS28.avi
- rmb212593-sup-0029-Legends.docx
